# Supplementary material for: Vitamin D Supplementation Is Associated with Inflammation Amelioration and Cognitive Improvement in Decompensated Patients with Cirrhosis
Source: Nutrients. 2025 Jan 9;17(2):226. doi: 10.3390/nu17020226 (PMC11768058; doi:10.3390/nu17020226)
Supplement: Supplementary file 1 [file nutrients-17-00226-s001.zip]

Archive with 1 entries (1 files):
- nutrients-3330554-supplementary.pdf
